# Supplementary material for: 18F-FDG PET/MRI Multiparametric Imaging Features for Predicting MYCN Amplification Status in Children With High-Risk Neuroblastoma
Source: Rev Neurol. 2026 Jun 26;81(6):51030. doi: 10.31083/RN51030 (PMC13339796; doi:10.31083/RN51030)
Supplement: Supplementary file 1 [file 1576-6578-81-6-51030-s1.zip]

Archive with 1 entries (1 files):
- STROBE_checklist.docx
